# Supplementary material for: Integrating Multiparametric MRI and PSMA PET Imaging in Prostate Cancer: Toward a Unified Diagnostic and Risk-Stratification Paradigm
Source: Medicina (Kaunas). 2026 Mar 23;62(3):610. doi: 10.3390/medicina62030610 (PMC13027863; doi:10.3390/medicina62030610)
Supplement: Supplementary file 1 [file medicina-62-00610-s001.zip]

Archive with 1 entries (1 files):
- medicina-4151202-supplementary.pdf
